# Supplementary material for: Transcriptional regulation of anthocyanin biosynthesis in a high-anthocyanin resynthesized Brassica napus cultivar
Source: J Biol Res (Thessalon). 2018 Nov 26;25:19. doi: 10.1186/s40709-018-0090-6 (PMC6258291; doi:10.1186/s40709-018-0090-6)
Supplement: Supplementary file 3 — Additional file 3: Table S2. Pearson’s correlation analysis among the expression of the anthocyanin biosynthesis pathway genes of A- and C-genome along with anthocyanin components in the four contrasting Brassica lines. [file 40709_2018_90_MOESM3_ESM.xls]

## Sheet: Correlation-Dr Rashed
Table S2. Pearson’s correlation analysis among the expression of the anthocyanin biosynthesis pathway genes of A- and C-genome along with anthocyanin componenets in the four contrasting Brassica lines.
	BrPAL1	BrPAL2	BrC4H	Br4CL1	BrCHS	BrCHI	BrF3H	BrF3`H	BrFLS1	BrDFR	BrANS	BrUGT75C1	BrUGT78D2	BrMYB12	BrMYB111	BrPAP2	BrMYB113	BrTT8	BrTTG1	BrTT19	BolPAL1	BolPAL2	BolC4H	Bol4CL1	BolCHS	BolCHI	BolF3H	BolF3`H	BolFLS1	BolDFR	BolANS	BolUGT75C1	BolUGT78D3	BolMYB12	BolMYB111	BolPAP2	BolMYB113	BolTT8	BolTTG1	BolTT19	C3-dig5-gl	C3-s-dig5-gl	C3-sop5-m.gl	Mal3-(p-c)gl-py-	Pe3-(6-ac)-gl	C3-(p-c)digl5-gl
BrPAL2	0.59
BrC4H	0.493	0.993
Br4CL1	0.674	0.993	0.974
BrCHS	0.499	-0.368	-0.464	-0.253
BrCHI	0.576	-0.303	-0.406	-0.188	0.992
BrF3H	0.651	-0.201	-0.313	-0.106	0.856	0.91
BrF3`H	0.569	-0.322	-0.427	-0.211	0.983	0.997	0.937
BrFLS1	0.681	-0.161	-0.274	-0.066	0.847	0.904	0.999	0.931
BrDFR	0.637	-0.231	-0.342	-0.133	0.886	0.933	0.998	0.956	0.996
BrANS	0.621	-0.263	-0.373	-0.159	0.925	0.962	0.988	0.979	0.985	0.996
BrUGT75C1	0.505	-0.363	-0.459	-0.248	1	0.993	0.86	0.984	0.852	0.889	0.928
BrUGT78D2	0.721	-0.133	-0.247	-0.025	0.917	0.959	0.98	0.97	0.981	0.986	0.99	0.92
BrMYB12	0.654	-0.214	-0.322	-0.098	0.976	0.995	0.931	0.993	0.929	0.949	0.972	0.978	0.979
BrMYB111	0.476	-0.376	-0.469	-0.261	0.998	0.984	0.826	0.971	0.816	0.858	0.902	0.998	0.894	0.965
BrPAP2	0.791	-0.027	-0.142	0.083	0.896	0.942	0.959	0.949	0.965	0.963	0.968	0.9	0.994	0.971	0.875
BrMYB113	0.643	-0.226	-0.333	-0.111	0.979	0.996	0.927	0.994	0.925	0.946	0.971	0.981	0.977	1	0.968	0.967
BrTT8	0.677	-0.157	-0.269	-0.065	0.83	0.89	0.998	0.918	0.999	0.993	0.979	0.834	0.974	0.915	0.797	0.957	0.911
BrTTG1	0.712	-0.065	-0.167	0.057	0.95	0.956	0.818	0.935	0.821	0.843	0.88	0.951	0.916	0.965	0.949	0.931	0.965	0.802
BrTT19	0.648	-0.194	-0.305	-0.102	0.834	0.892	0.999	0.922	0.999	0.995	0.981	0.838	0.971	0.914	0.801	0.949	0.911	0.999	0.794
BolPAL1	0.401	0.965	0.981	0.927	-0.584	-0.517	-0.358	-0.525	-0.321	-0.396	-0.441	-0.579	-0.33	-0.431	-0.596	-0.235	-0.444	-0.31	-0.314	-0.343
BolPAL2	0.406	0.977	0.994	0.944	-0.557	-0.501	-0.388	-0.518	-0.351	-0.42	-0.456	-0.553	-0.337	-0.418	-0.563	-0.237	-0.43	-0.344	-0.274	-0.378	0.993
BolC4H	0.407	0.976	0.993	0.943	-0.561	-0.503	-0.383	-0.518	-0.346	-0.416	-0.453	-0.557	-0.336	-0.42	-0.568	-0.236	-0.432	-0.338	-0.279	-0.372	0.995	1
Bol4CL1	0.421	0.978	0.993	0.946	-0.553	-0.492	-0.365	-0.506	-0.327	-0.399	-0.437	-0.548	-0.32	-0.407	-0.56	-0.22	-0.419	-0.319	-0.271	-0.353	0.996	0.999	1
BolCHS	0.627	-0.177	-0.285	-0.096	0.76	0.828	0.986	0.867	0.986	0.975	0.949	0.765	0.935	0.856	0.722	0.91	0.851	0.991	0.713	0.992	-0.3	-0.348	-0.341	-0.32
BolCHI	0.914	0.482	0.384	0.544	0.401	0.508	0.736	0.534	0.761	0.704	0.656	0.409	0.723	0.591	0.36	0.766	0.578	0.77	0.548	0.749	0.366	0.323	0.331	0.351	0.774
BolF3H	0.626	-0.177	-0.285	-0.096	0.757	0.826	0.985	0.864	0.985	0.973	0.948	0.762	0.933	0.853	0.719	0.908	0.848	0.99	0.71	0.991	-0.298	-0.347	-0.34	-0.319	1	0.775
BolF3`H	0.224	-0.432	-0.507	-0.399	0.494	0.558	0.805	0.623	0.793	0.784	0.74	0.498	0.67	0.564	0.449	0.604	0.562	0.809	0.332	0.824	-0.434	-0.52	-0.507	-0.487	0.875	0.525	0.877
BolFLS1	0.858	0.789	0.723	0.817	0.034	0.144	0.388	0.161	0.424	0.347	0.291	0.043	0.39	0.245	-0.002	0.464	0.23	0.436	0.263	0.405	0.72	0.684	0.69	0.706	0.445	0.909	0.446	0.202
BolDFR	0.554	-0.237	-0.34	-0.164	0.721	0.79	0.969	0.835	0.966	0.955	0.926	0.726	0.899	0.813	0.681	0.865	0.809	0.974	0.649	0.978	-0.337	-0.394	-0.385	-0.364	0.995	0.737	0.995	0.92	0.4
BolANS	0.083	-0.496	-0.556	-0.479	0.388	0.448	0.707	0.517	0.692	0.686	0.639	0.392	0.553	0.446	0.344	0.477	0.444	0.711	0.198	0.73	-0.461	-0.553	-0.539	-0.52	0.791	0.416	0.793	0.988	0.11	0.85
BolUGT75C1	0.828	0.312	0.212	0.371	0.446	0.554	0.813	0.592	0.832	0.78	0.727	0.454	0.767	0.626	0.4	0.788	0.615	0.844	0.533	0.829	0.217	0.158	0.168	0.19	0.865	0.979	0.866	0.688	0.828	0.845	0.594
BolUGT78D3	0.558	0.973	0.965	0.952	-0.44	-0.356	-0.162	-0.357	-0.123	-0.203	-0.255	-0.434	-0.14	-0.261	-0.459	-0.046	-0.275	-0.112	-0.165	-0.146	0.979	0.964	0.967	0.973	-0.101	0.546	-0.1	-0.275	0.845	-0.143	-0.322	0.408
BolMYB12	0.452	-0.085	-0.166	-0.056	0.363	0.461	0.784	0.527	0.787	0.749	0.685	0.37	0.656	0.503	0.31	0.623	0.495	0.808	0.3	0.81	-0.089	-0.182	-0.168	-0.145	0.878	0.755	0.88	0.934	0.527	0.907	0.902	0.871	0.085
BolMYB111	-0.787	-0.463	-0.395	-0.562	-0.567	-0.57	-0.376	-0.517	-0.397	-0.397	-0.438	-0.568	-0.546	-0.607	-0.582	-0.624	-0.604	-0.374	-0.786	-0.348	-0.217	-0.293	-0.283	-0.283	-0.257	-0.473	-0.254	0.242	-0.443	-0.157	0.386	-0.333	-0.296	0.124
BolPAP2	0.508	0.991	0.994	0.969	-0.475	-0.407	-0.27	-0.42	-0.231	-0.305	-0.345	-0.47	-0.223	-0.318	-0.486	-0.122	-0.331	-0.223	-0.187	-0.258	0.991	0.992	0.993	0.995	-0.227	0.44	-0.226	-0.423	0.77	-0.276	-0.469	0.281	0.987	-0.072	-0.342
BolMYB113	0.16	0.799	0.831	0.726	-0.765	-0.689	-0.425	-0.67	-0.395	-0.474	-0.542	-0.76	-0.471	-0.611	-0.787	-0.407	-0.623	-0.373	-0.578	-0.396	0.924	0.88	0.887	0.891	-0.313	0.269	-0.31	-0.26	0.617	-0.311	-0.236	0.181	0.891	0.053	0.161	0.871
BolTT8	-0.037	-0.537	-0.583	-0.535	0.288	0.342	0.61	0.414	0.593	0.587	0.538	0.291	0.442	0.335	0.245	0.36	0.334	0.614	0.077	0.635	-0.47	-0.566	-0.552	-0.534	0.705	0.318	0.707	0.96	0.033	0.773	0.991	0.505	-0.352	0.86	0.503	-0.495	-0.206
BolTTG1	0.735	0.946	0.912	0.951	-0.221	-0.127	0.072	-0.126	0.111	0.032	-0.018	-0.214	0.099	-0.026	-0.246	0.193	-0.041	0.121	0.055	0.086	0.905	0.888	0.892	0.901	0.122	0.722	0.123	-0.118	0.943	0.072	-0.193	0.593	0.971	0.241	-0.43	0.939	0.782	-0.249
BolTT19	0.582	-0.214	-0.319	-0.138	0.736	0.805	0.976	0.847	0.974	0.963	0.936	0.741	0.913	0.829	0.696	0.883	0.825	0.981	0.673	0.984	-0.322	-0.376	-0.368	-0.347	0.998	0.752	0.998	0.904	0.418	0.999	0.829	0.854	-0.126	0.898	-0.194	-0.257	-0.311	0.749	0.092
C3-dig5-gl	-0.651	-0.642	-0.608	-0.71	-0.257	-0.249	-0.038	-0.186	-0.065	-0.057	-0.098	-0.257	-0.223	-0.29	-0.28	-0.32	-0.287	-0.042	-0.522	-0.012	-0.441	-0.528	-0.516	-0.511	0.073	-0.298	0.077	0.545	-0.412	0.175	0.667	-0.114	-0.459	0.381	0.937	-0.541	-0.064	0.758	-0.517	0.137
C3-s-dig5-gl	0.51	-0.298	-0.399	-0.225	0.74	0.803	0.968	0.847	0.963	0.957	0.931	0.744	0.897	0.819	0.701	0.857	0.816	0.969	0.65	0.976	-0.396	-0.452	-0.443	-0.423	0.99	0.693	0.99	0.928	0.341	0.998	0.862	0.809	-0.206	0.892	-0.134	-0.337	-0.364	0.789	0.008	0.996	0.205
C3-sop5-m.gl	0.563	-0.328	-0.432	-0.216	0.985	0.998	0.932	0.98	0.926	0.952	0.977	0.986	0.967	0.993	0.974	0.946	0.994	0.913	0.936	0.917	-0.531	-0.523	-0.524	-0.512	0.86	0.524	0.858	0.615	0.151	0.828	0.51	0.582	-0.365	0.516	-0.519	-0.426	-0.679	0.407	-0.134	0.84	-0.189	0.841
Mal3-(p-c)gl-py-	0.653	-0.155	-0.265	-0.071	0.775	0.842	0.99	0.878	0.991	0.98	0.957	0.78	0.947	0.871	0.738	0.926	0.866	0.995	0.738	0.995	-0.287	-0.332	-0.324	-0.304	0.999	0.785	0.999	0.855	0.458	0.99	0.766	0.87	-0.087	0.862	-0.296	-0.21	-0.315	0.675	0.139	0.994	0.033	0.984	0.872
Pe3-(6-ac)-gl	0.352	-0.413	-0.488	-0.301	0.956	0.915	0.668	0.886	0.656	0.711	0.774	0.954	0.767	0.88	0.971	0.75	0.887	0.631	0.907	0.636	-0.637	-0.581	-0.589	-0.587	0.537	0.163	0.533	0.255	-0.168	0.491	0.158	0.184	-0.539	0.079	-0.607	-0.529	-0.861	0.067	-0.356	0.508	-0.351	0.518	0.892	0.556
C3-(p-c)digl5-gl	-0.83	-0.503	-0.431	-0.6	-0.557	-0.569	-0.404	-0.52	-0.428	-0.421	-0.456	-0.559	-0.567	-0.613	-0.568	-0.647	-0.609	-0.406	-0.784	-0.379	-0.26	-0.329	-0.32	-0.322	-0.295	-0.535	-0.291	0.204	-0.508	-0.195	0.351	-0.396	-0.348	0.066	0.997	-0.384	0.111	0.471	-0.487	-0.233	0.929	-0.169	-0.521	-0.333	-0.577
Totalanthocyanin	-0.241	-0.74	-0.771	-0.74	0.309	0.332	0.52	0.397	0.493	0.51	0.479	0.31	0.361	0.298	0.278	0.261	0.301	0.509	0.044	0.538	-0.666	-0.748	-0.736	-0.723	0.591	0.082	0.593	0.89	-0.231	0.668	0.94	0.286	-0.579	0.702	0.576	-0.699	-0.393	0.964	-0.497	0.64	0.826	0.699	0.393	0.56	0.149	0.563
